# Supplementary material for: MaCts1, an Endochitinase, Is Involved in Conidial Germination, Conidial Yield, Stress Tolerances and Microcycle Conidiation in Metarhizium acridum
Source: Biology (Basel). 2022 Nov 29;11(12):1730. doi: 10.3390/biology11121730 (PMC9774441; doi:10.3390/biology11121730)
Supplement: Supplementary file 1 [file biology-11-01730-s001.zip]

Archive with 1 entries (1 files):
- biology-2027680-supplementary.pdf
